# Supplementary material for: Dysregulation of dopamine neurotransmission in the nucleus accumbens in immobilization-induced hypersensitivity
Source: Front Pharmacol. 2022 Sep 8;13:988178. doi: 10.3389/fphar.2022.988178 (PMC9493457; doi:10.3389/fphar.2022.988178)
Supplement: Supplementary file 1 [file DataSheet1.xlsx]

## Sheet: S_Figure 1
Supplementrary Figure 1.
Summary of the number of animals used in the experimental groups.
Some animals were used in the multiple experiments.
