# Supplementary material for: Dysregulation of dopamine neurotransmission in the nucleus accumbens in immobilization-induced hypersensitivity
Source: Front Pharmacol. 2022 Sep 8;13:988178. doi: 10.3389/fphar.2022.988178 (PMC9493457; doi:10.3389/fphar.2022.988178)
Supplement: Supplementary file 2 [file DataSheet2.xlsx]

## Sheet: S1
Supplementary table 1. Basal levels of dopamine in the NAc and PFC in the cast and control groups.
Brain	Control	Cast	Welch's t-test
NAc	42.35±4.572	41.01±4.709	t(87.16)=0.2038	p=0.8390
PFC	15.35±7.165	13.37±4.111	t(6.504)=0.2403	p=0.8175
Mean±SEM.

## Sheet: S2
	Supplementary Table 2: Statistical analyses for data figure 1
	Set of data			Type of statistical analysis	Results of statistical analysis
	Figure 1
		A: Effects of left paw withdrawal threshold for 4 weeks in the cast group and the control group.
			Two-way ANOVA for the cast group and the control group
			group effect	Two-way ANOVA	F(1, 355)=314245	p<0.0001
			time effect	Two-way ANOVA	F(4, 355)=19659	p<0.0001
			group-time interaction	Two-way ANOVA	F(4, 355)=19659	p<0.0001
			Comparison between the cast group and the control group
			1-week	Sidak's multiple comparisons test	t(355)=306.6	p<0.0001
			2-week	Sidak's multiple comparisons test	t(355)=312.6	p<0.0001
			3-week	Sidak's multiple comparisons test	t(355)=316.4	p<0.0001
			4-week	Sidak's multiple comparisons test	t(355)=317.9	p<0.0001
			Comparison between 1-4 weeks and 0-week in the cast group
			0-week vs. 1-week	Sidak's multiple comparisons test	t(355)=300.5	p<0.0001
			0-week vs. 2-week	Sidak's multiple comparisons test	t(355)=306.4	p<0.0001
			0-week vs. 3-week	Sidak's multiple comparisons test	t(355)=310.1	p<0.0001
			0-week vs. 4-week	Sidak's multiple comparisons test	t(355)=311.6	p<0.0001
		B: Effects of left ankle joint range of motion for 4 weeks in the cast group and the control group.
			Two-way ANOVA for the cast group and the control group
			group effect	Two-way ANOVA	F(1, 460)=7051	p<0.0001
			time effect	Two-way ANOVA	F(4, 460)=495.1	p<0.0001
			group-time interaction	Two-way ANOVA	F(4, 460)=495.1	p<0.0001
			Comparison between the cast group and the control group
			1-week	Sidak's multiple comparisons test	t(460)=35.29	p<0.0001
			2-week	Sidak's multiple comparisons test	t(460)=46.77	p<0.0001
			3-week	Sidak's multiple comparisons test	t(460)=50.42	p<0.0001
			4-week	Sidak's multiple comparisons test	t(460)=55.29	p<0.0001
			Comparison between 1-4 weeks and 0-week in the cast group
			0-week vs. 1-week	Sidak's multiple comparisons test	t(460)=33.55	p<0.0001
			0-week vs. 2-week	Sidak's multiple comparisons test	t(460)=44.46	p<0.0001
			0-week vs. 3-week	Sidak's multiple comparisons test	t(460)=47.94	p<0.0001
			0-week vs. 4-week	Sidak's multiple comparisons test	t(460)=52.56	p<0.0001
		E: DA levels in the NAc stimulated with 30 g of von Frey filament in the hind paw for 0-20 min in the control group.
			basal vs. 20 min	mixed linear models	t(84)=2.92	p=0.0045
			basal vs. 40 min	mixed linear models	t(84)=0.47	p=0.6388
			basal vs. 60 min	mixed linear models	t(84)=0.82	p=0.4146
			basal vs. 80 min	mixed linear models	t(84)=0.33	p=0.7395
			basal vs. 100 min	mixed linear models	t(84)=-0.49	p=0.6252
		F: DA levels in the PFC stimulated with 30 g of von Frey filament in the hind paw for 0-20 min in the control group.
			basal vs. 20 min	mixed linear models	t(26)=-0.64	p=0.5308
			basal vs. 40 min	mixed linear models	t(26)=-0.88	p=0.3869
			basal vs. 60 min	mixed linear models	t(26)=-0.65	p=0.5229
			basal vs. 80 min	mixed linear models	t(26)=1.01	p=0.3199
			basal vs. 100 min	mixed linear models	t(26)=-0.40	p=0.6959
		G: DA levels in the NAc stimulated with 6 g von Frey filament in the hind paw for 0-20 min in the cast group.
			basal vs. 20 min	mixed linear models	t(49)=-5.67	p<0.0001
			basal vs. 40 min	mixed linear models	t(49)=-5.22	p<0.0001
			basal vs. 60 min	mixed linear models	t(49)=-4.59	p<0.0001
			basal vs. 80 min	mixed linear models	t(49)=-5.84	p<0.0001
			basal vs. 100 min	mixed linear models	t(49)=-6.12	p<0.0001
		G: DA levels in the NAc stimulated with 0.4 g von Frey filament in the hind paw for 0-20 min in the cast group.
			basal vs. 20 min	mixed linear models	t(35)=-2.68	p=0.0113
			basal vs. 40 min	mixed linear models	t(35)=-0.97	p=0.3380
			basal vs. 60 min	mixed linear models	t(35)=-0.62	p=0.5376
			basal vs. 80 min	mixed linear models	t(35)=-1.02	p=0.3154
			basal vs. 100 min	mixed linear models	t(35)=-2.29	p=0.0281
		G: DA levels in the NAc stimulated with 6 g or 0.4 g von Frey filament in the hind paw for 0-20 min in the cast group.
			Two-way ANOVA for 6 g and 0.4 g von Frey filament in the cast group	Two-way ANOVA	F(1, 94)=29.74	p<0.0001
			group effect	Two-way ANOVA	F(7, 94)=6.765	p<0.0001
			time effect	Two-way ANOVA	F(7, 94)=2.690	p=0.0139
			group-time interaction
			Comparison between the cast group and the control group
			20 min	Sidak's multiple comparisons test	t(94)=2.578	p=0.0884
			40 min	Sidak's multiple comparisons test	t(94)=3.223	p=0.0139
			60 min	Sidak's multiple comparisons test	t(94)=2.880	p=0.0387
			80 min	Sidak's multiple comparisons test	t(94)=3.646	p=0.0035
			100 min	Sidak's multiple comparisons test	t(94)=3.034	p=0.0247
		H: DA levels in the PFC stimulated with 6 g von Frey filament in the hind paw for 0-20 min in the cast group.
			basal vs. 20 min	mixed linear models	t(35)=2.25	p=0.0308
			basal vs. 40 min	mixed linear models	t(35)=5.21	p<0.0001
			basal vs. 60 min	mixed linear models	t(35)=4.06	p=0.0003
			basal vs. 80 min	mixed linear models	t(35)=2.30	p=0.0277
			basal vs. 100 min	mixed linear models	t(35)=1.27	p=0.2114
		H: DA levels in the PFC stimulated with 0.4 g von Frey filament in the hind paw for 0-20 min in the cast group.
			basal vs. 20 min	mixed linear models	t(35)=0.98	p=0.3315
			basal vs. 40 min	mixed linear models	t(35)=2.60	p=0.0134
			basal vs. 60 min	mixed linear models	t(35)=3.08	p=0.0040
			basal vs. 80 min	mixed linear models	t(35)=2.21	p=0.0339
			basal vs. 100 min	mixed linear models	t(35)=0.22	p=0.8248
		H: DA levels in the PFC stimulated with 6 g or 0.4 g von Frey filament in the hind paw for 0-20 min in the cast group.
			Two-way ANOVA for 6 g and 0.4 g von Frey filament in the cast group	Two-way ANOVA	F(1, 80)=2.380	p=0.1269
			group effect	Two-way ANOVA	F(7, 80)=5.304	p<0.0001
			time effect	Two-way ANOVA	F(7, 80)=0.4482	p=0.8686
			group-time interaction
			Comparison between the cast group and the control group
			20 min	Sidak's multiple comparisons test	t(80)=0.9149	p=0.9729
			40 min	Sidak's multiple comparisons test	t(80)=1.881	p=0.4090
			60 min	Sidak's multiple comparisons test	t(80)=0.7259	p=0.9938
			80 min	Sidak's multiple comparisons test	t(80)=0.07893	p>0.9999
			100 min	Sidak's multiple comparisons test	t(80)=0.7559	p=0.9919

## Sheet: S3
	Supplementary Table 3: Statistical analyses for data figure 2
	Set of data			Type of statistical analysis	Results of statistical analysis
	Figure 2
		A: DA levels in the NAc with raclopride 0.1 μM infusion into the NAc in the cast group.
			basal vs. 20 min	mixed linear models	t(45)=2.51	p=0.0157
			basal vs. 40 min	mixed linear models	t(45)=4.89	p<0.0001
			basal vs. 60 min	mixed linear models	t(45)=4.02	p=0.0002
			basal vs. 80 min	mixed linear models	t(45)=5.74	p<0.0001
			basal vs. 100 min	mixed linear models	t(45)=4.58	p<0.0001
			basal vs. 120 min	mixed linear models	t(45)=4.45	p<0.0001
			basal vs. 140 min	mixed linear models	t(45)=5.64	p<0.0001
		A: DA levels in the NAc with raclopride 0.1 μM infusion into the NAc in the control group.
			basal vs. 20 min	mixed linear models	t(36)=0.48	p=0.6362
			basal vs. 40 min	mixed linear models	t(36)=0.26	p=0.7991
			basal vs. 60 min	mixed linear models	t(36)=0.96	p=0.3444
			basal vs. 80 min	mixed linear models	t(36)=2.69	p=0.0107
			basal vs. 100 min	mixed linear models	t(36)=4.00	p=0.0003
			basal vs. 120 min	mixed linear models	t(36)=5.62	p<0.0001
			basal vs. 140 min	mixed linear models	t(36)=7.09	p<0.0001
		A: DA levels in the NAc with raclopride 0.1 μM infusion into the NAc in the cast group or the control group.
			Two-way ANOVA for the cast group and the control group
			group effect	Two-way ANOVA	F(1, 90)=5.811	p=0.0180
			time effect	Two-way ANOVA	F(9, 90)=10.56	p<0.0001
			group-time interaction	Two-way ANOVA	F(9, 90)=2.064	p=0.0411
			Comparison between the cast group and the control group
			20 min	Sidak's multiple comparisons test	t(90)=1.443	p=0.8089
			40 min	Sidak's multiple comparisons test	t(90)=3.288	p=0.0143
			60 min	Sidak's multiple comparisons test	t(90)=2.174	p=0.2801
			80 min	Sidak's multiple comparisons test	t(90)=2.165	p=0.2853
			100 min	Sidak's multiple comparisons test	t(90)=0.4161	p>0.9999
			120 min	Sidak's multiple comparisons test	t(90)=0.8345	p=0.9946
			140 min	Sidak's multiple comparisons test	t(90)=1.030	p=0.9740
		B: DA levels in the NAc with raclopride 1 nM infusion into the NAc in the cast group.
			basal vs. 20 min	mixed linear models	t(45)=0.14	p=0.8912
			basal vs. 40 min	mixed linear models	t(45)=0.66	p=0.5102
			basal vs. 60 min	mixed linear models	t(45)=0.54	p=0.5933
			basal vs. 80 min	mixed linear models	t(45)=0.58	p=0.5662
			basal vs. 100 min	mixed linear models	t(45)=0.64	p=0.5269
			basal vs. 120 min	mixed linear models	t(45)=1.10	p=0.2774
			basal vs. 140 min	mixed linear models	t(45)=1.09	p=0.2834
		B: DA levels in the NAc with raclopride 1 nM infusion into the NAc in the control group.
			basal vs. 20 min	mixed linear models	t(27)=1.07	p=0.2930
			basal vs. 40 min	mixed linear models	t(27)=-0.36	p=0.7233
			basal vs. 60 min	mixed linear models	t(27)=-0.26	p=0.7931
			basal vs. 80 min	mixed linear models	t(27)=0.84	p=0.4090
			basal vs. 100 min	mixed linear models	t(27)=1.33	p=0.1942
			basal vs. 120 min	mixed linear models	t(27)=1.19	p=0.2463
			basal vs. 140 min	mixed linear models	t(27)=1.70	p=0.0997
		B: DA levels in the NAc with raclopride 1 nM infusion into the NAc in the cast group or the control group.
			Two-way ANOVA for cast group and control group
			group effect	Two-way ANOVA	F(1, 80)=0.1815	p=0.6713
			time effect	Two-way ANOVA	F(9, 80)=0.5178	p=0.8576
			group-time interaction	Two-way ANOVA	F(9, 80)=0.2603	p=0.9832
			Comparison between the cast group and the control group
			20 min	Sidak's multiple comparisons test	t(80)=0.7096	p=0.9986
			40 min	Sidak's multiple comparisons test	t(80)=0.6410	p=0.9994
			60 min	Sidak's multiple comparisons test	t(80)=0.5011	p>0.9999
			80 min	Sidak's multiple comparisons test	t(80)=0.2868	p>0.9999
			100 min	Sidak's multiple comparisons test	t(80)=0.6148	p=0.9996
			120 min	Sidak's multiple comparisons test	t(80)=0.2440	p>0.9999
			140 min	Sidak's multiple comparisons test	t(80)=0.6336	p=0.9995
		C: DA levels in the NAc with raclopride 1 nM infusion into the NAc, stimulated with 30 g of von Frey filament in the hind paw for 0-20 min in the control group.
			basal vs. 20 min	mixed linear models	t(70)=1.05	p=0.2960
			basal vs. 40 min	mixed linear models	t(70)=1.86	p=0.0676
			basal vs. 60 min	mixed linear models	t(70)=0.48	p=0.6357
			basal vs. 80 min	mixed linear models	t(70)=-0.40	p=0.6888
			basal vs. 100 min	mixed linear models	t(70)=-0.19	p=0.8480
		C: DA levels in the NAc with raclopride 1 nM or ringer infusion into the NAc, stimulated with 30 g of von Frey filament in the hind paw for 0-20 min in the control group.
			Two-way ANOVA for raclopride 1 nM and ringer
			group effect	Two-way ANOVA	F(1, 176)=0.09655	p=0.7564
			time effect	Two-way ANOVA	F(7, 176)=1.667	p=0.1200
			group-time interaction	Two-way ANOVA	F(7, 176)=0.5573	p=0.7564
			Comparison between raclopride 1 nM and ringer
			20 min	Sidak's multiple comparisons test	t(176)=1.394	p=0.7641
			40 min	Sidak's multiple comparisons test	t(176)=1.118	p=0.9149
			60 min	Sidak's multiple comparisons test	t(176)=0.2475	p>0.9999
			80 min	Sidak's multiple comparisons test	t(176)=0.5754	p=0.9987
			100 min	Sidak's multiple comparisons test	t(176)=0.2208	p>0.9999
		D: DA levels in the NAc with raclopride 1 nM infusion into the NAc, stimulated with 6 g of von Frey filament in the hind paw for 0-20 min in the cast group.
			basal vs. 20 min	mixed linear models	t(45)=2.44	p=0.0186
			basal vs. 40 min	mixed linear models	t(45)=3.50	p=0.0011
			basal vs. 60 min	mixed linear models	t(45)=3.75	p=0.0005
			basal vs. 80 min	mixed linear models	t(45)=3.02	p=0.0042
			basal vs. 100 min	mixed linear models	t(45)=2.49	p=0.0164
		D: DA levels in the NAc with raclopride 1 nM or ringer infusion into the NAc, stimulated with 6 g of von Frey filament in the hind paw for 0-20 min in the cast group.
			Two-way ANOVA for raclopride 1 nM and ringer
			group effect	Two-way ANOVA	F(1, 96)=77.62	p<0.0001
			time effect	Two-way ANOVA	F(7, 96)=0.3562	p=0.9252
			group-time interaction	Two-way ANOVA	F(7, 96)=6.731	p<0.0001
			Comparison between raclopride 1 nM and ringer
			20 min	Sidak's multiple comparisons test	t(96)=4.608	p<0.0001
			40 min	Sidak's multiple comparisons test	t(96)=5.208	p<0.0001
			60 min	Sidak's multiple comparisons test	t(96)=5.099	p<0.0001
			80 min	Sidak's multiple comparisons test	t(96)=5.139	p<0.0001
			100 min	Sidak's multiple comparisons test	t(96)=4.866	p<0.0001

## Sheet: S4
	Supplementary Table 4: Statistical analyses for data figure 3
	Set of data			Type of statistical analysis	Results of statistical analysis
	Figure 3
		A: DA levels in the NAc with raclopride 1 nM infusion into the NAc, stimulated of von Frey test in the cast group.
			basal vs. 20 min	mixed linear models	t(54)=-0.35	p=0.7250
			basal vs. 40 min	mixed linear models	t(54)=0.84	p=0.4053
			basal vs. 60 min	mixed linear models	t(54)=1.92	p=0.0600
			basal vs. 80 min	mixed linear models	t(54)=0.94	p=0.3533
			basal vs. 100 min	mixed linear models	t(54)=1.38	p=0.1747
			basal vs. 120 min	mixed linear models	t(54)=-0.01	p=0.9903
			basal vs. 140 min	mixed linear models	t(54)=-0.00	p=0.9961
		A: DA levels in the NAc with raclopride 1 nM infusion into the NAc, stimulated of von Frey test in the control group.
			basal vs. 20 min	mixed linear models	t(45)=-0.07	p=0.9430
			basal vs. 40 min	mixed linear models	t(45)=0.19	p=0.8487
			basal vs. 60 min	mixed linear models	t(45)=0.41	p=0.6854
			basal vs. 80 min	mixed linear models	t(45)=0.48	p=0.6362
			basal vs. 100 min	mixed linear models	t(45)=0.61	p=0.5472
			basal vs. 120 min	mixed linear models	t(45)=-1.35	p=0.1848
			basal vs. 140 min	mixed linear models	t(45)=-1.85	p=0.0703
		A: DA levels in the NAc with raclopride 0.1 μM infusion into the NAc in the cast group or the control group.
			Two-way ANOVA for the cast group and the control group
			group effect	Two-way ANOVA	F(1, 110)=1.827	p=0.1792
			time effect	Two-way ANOVA	F(9, 110)=0.5651	p=0.5651
			group-time interaction	Two-way ANOVA	F(9, 110)=0.9679	p=0.9679
			Comparison between the cast group and the control group
			20 min	Sidak's multiple comparisons test	t(110)=0.2077	p>0.9999
			40 min	Sidak's multiple comparisons test	t(110)=0.4804	p>0.9999
			60 min	Sidak's multiple comparisons test	t(110)=1.119	p=0.9981
			80 min	Sidak's multiple comparisons test	t(110)=0.3824	p>0.9999
			100 min	Sidak's multiple comparisons test	t(110)=0.6163	p=0.9996
			120 min	Sidak's multiple comparisons test	t(110)=0.7991	p=0.9961
			140 min	Sidak's multiple comparisons test	t(110)=1.085	p=0.9628
		B: Von Frey test was evaluated the paw withdrawal threshold with raclopride 1 nM or ringer infusion into the NAc in the control group.
			Raclopride 1 nM vs. ringer in the control group	Mann-Whitney test	U=18	p>0.9999
		B: Von Frey test was evaluated the paw withdrawal threshold with raclopride 1 nM or ringer infusion into the NAc in the cast group.
			Raclopride 1 nM vs. ringer in the cast group	Welch's t-test	t(8.000)=5.236	p=0.0008
		C: Expression of Drd2 mRNA in the NAc.
			Homogeneity of variance for 4 groups	Levene's test		p=0.1008
			Two-way ANOVA for the cast or control group and ipsilateral or contralateral side in the NAc
			side effect	Two-way ANOVA	F(1, 51)=1.276	p=0.2640
			group effect	Two-way ANOVA	F(1, 51)=4.038	p=0.0498
			group-side interaction	Two-way ANOVA	F(1, 51)=1.161	p=0.2863
			Comparison of ipsilateral and contralateral side within the same group
			Control: ipsilateral vs. control: contralateral	Sidak's multiple comparisons test	t(51)=0.03455	p>0.9999
			Cast: ipsilateral vs. cast: contralateral	Sidak's multiple comparisons test	t(51)=1.670	p=0.4722
			Comparison of the same side within the cast and control group
			Control: ipsilateral vs. cast: ipsilateral	Sidak's multiple comparisons test	t(51)=0.6543	p=0.9871
			Control: contralateral vs. cast: contralateral	Sidak's multiple comparisons test	t(51)=2.198	p=0.1798
			Comparison of ipsilateral and contralateral side within each group
			Control: ipsilateral vs. cast: contralateral	Sidak multiple comparisons test	t(51)=2.235	p=0.1660
			Control: contralateral vs. cast: ipsilateral	Sidak multiple comparisons test	t(51)=0.6179	p=0.9905

## Sheet: S5
	Supplementary Table 5: Statistical analyses for data figure 4
	Set of data			Type of statistical analysis	Results of statistical analysis
	Figure 4
		A: DA levels in the NAc with quinpirole 10 μM infusion into the NAc in the control group.
			basal vs. 20 min	mixed linear models	t(36)=-4.13	p=0.0002
			basal vs. 40 min	mixed linear models	t(36)=-9.66	p<0.0001
			basal vs. 60 min	mixed linear models	t(36)=-11.74	p<0.0001
			basal vs. 80 min	mixed linear models	t(36)=-12.40	p<0.0001
			basal vs. 100 min	mixed linear models	t(36)=-12.68	p<0.0001
			basal vs. 120 min	mixed linear models	t(36)=-10.93	p<0.0001
			basal vs. 140 min	mixed linear models	t(36)=-11.70	p<0.0001
		A: DA levels in the NAc with quinpirole 1 μM infusion into the NAc in the control group.
			basal vs. 20 min	mixed linear models	t(36)=-1.52	p=0.1382
			basal vs. 40 min	mixed linear models	t(36)=-2.27	p=0.0293
			basal vs. 60 min	mixed linear models	t(36)=-3.58	p=0.0010
			basal vs. 80 min	mixed linear models	t(36)=-4.01	p=0.0003
			basal vs. 100 min	mixed linear models	t(36)=-3.60	p=0.0010
			basal vs. 120 min	mixed linear models	t(36)=-3.12	p=0.0036
			basal vs. 140 min	mixed linear models	t(36)=-4.05	p=0.0003
		A: DA levels in the NAc with quinpirole 0.1 μM infusion into the NAc in the control group.
			basal vs. 20 min	mixed linear models	t(63)=-0.71	p=0.4790
			basal vs. 40 min	mixed linear models	t(63)=-0.43	p=0.6700
			basal vs. 60 min	mixed linear models	t(63)=-0.53	p=0.5986
			basal vs. 80 min	mixed linear models	t(63)=-1.60	p=0.1141
			basal vs. 100 min	mixed linear models	t(63)=-1.74	p=0.0866
			basal vs. 120 min	mixed linear models	t(63)=-1.37	p=0.1740
			basal vs. 140 min	mixed linear models	t(63)=-1.48	p=0.1441
		A: DA levels in the NAc with quinpirole 10 μM and 1 μM, 0.1 μM infusion into the NAc in the control group.
			Two-way ANOVA for quinpirole 10 μM and 1 μM, 0.1 μM
			group effect	Two-way ANOVA	F(2, 150)=54.05	p<0.0001
			time effect	Two-way ANOVA	F(9, 150)=13.73	p<0.0001
			group-time interaction	Two-way ANOVA	F(18, 150)=3.282	p<0.0001
			Comparison between quinpirole 10 μM and quinpirole 0.1 μM
			20 min	Sidak's multiple comparisons test	t(150)=1.700	p=0.9433
			40 min	Sidak's multiple comparisons test	t(150)=4.594	p=0.0003
			60 min	Sidak's multiple comparisons test	t(150)=5.580	p<0.0001
			80 min	Sidak's multiple comparisons test	t(150)=5.369	p<0.0001
			100 min	Sidak's multiple comparisons test	t(150)=5.438	p<0.0001
			120 min	Sidak's multiple comparisons test	t(150)=4.750	p=0.0001
			140 min	Sidak's multiple comparisons test	t(150)=5.086	p<0.0001
			Comparison between quinpirole 1 μM and quinpirole 0.1 μM
			20 min	Sidak's multiple comparisons test	t(150)=1.079	p>0.9999
			40 min	Sidak's multiple comparisons test	t(150)=1.934	p=0.8168
			60 min	Sidak's multiple comparisons test	t(150)=3.126	p=0.0620
			80 min	Sidak's multiple comparisons test	t(150)=2.990	p=0.0933
			100 min	Sidak's multiple comparisons test	t(150)=2.530	p=0.3132
			120 min	Sidak's multiple comparisons test	t(150)=2.260	p=0.5361
			140 min	Sidak's multiple comparisons test	t(150)=3.087	p=0.0697
		B: DA levels in the NAc with quinpirole 0.1 μM infusion into the NAc, von Frey test in the hind paw in the control group.
			basal vs. 20 min	mixed linear models	t(49)=0.74	p=0.4627
			basal vs. 40 min	mixed linear models	t(49)=-0.02	p=0.9868
			basal vs. 60 min	mixed linear models	t(49)=0.47	p=0.6380
			basal vs. 80 min	mixed linear models	t(49)=-1.93	p=0.0598
			basal vs. 100 min	mixed linear models	t(49)=-1.87	p=0.0669
		C: DA levels in the NAc with quinpirole 10 μM infusion into the NAc, von Frey test in the hind paw in the control group.
			basal vs. 20 min	mixed linear models	t(28)=-0.44	p=0.6605
			basal vs. 40 min	mixed linear models	t(28)=-0.30	p=0.7670
			basal vs. 60 min	mixed linear models	t(28)=-1.26	p=0.2192
			basal vs. 80 min	mixed linear models	t(28)=-0.18	p=0.8572
			basal vs. 100 min	mixed linear models	t(28)=-1.42	p=0.1675
		D: Von Frey test was evaluated the paw withdrawal threshold with quinpirole 10 μM and 0.1 μM, ringer infusion into the NAc in the control group.
			Kruskal-Wallis test for quinpirole 10 μM and 0.1 μM, ringer.	Kruskal-Wallis test	χ2(2)=-22.51	p<0.0001
			Quinpirole 10 μM vs. ringer	Dunn's multiple comparisons test	z=3.481	p=0.0005
			Quinpirole 0.1 μM vs. ringer	Dunn's multiple comparisons test	z=4.180	p<0.0001
			Quinpirole 10 μM vs. Quinpirole 0.1 μM	Dunn's multiple comparisons test	z=0.08159	p=0.9350

## Sheet: S6
	Supplementary Table 6: Statistical analyses for data figure 5
	Set of data			Type of statistical analysis	Results of statistical analysis
	Figure 5
		A: DA levels in the NAc with saline 0.3 ml i.p. in the cast group.
			basal vs. 20 min	mixed linear models	t(72)=0.15	p=0.8801
			basal vs. 40 min	mixed linear models	t(72)=0.79	p=0.4326
			basal vs. 60 min	mixed linear models	t(72)=1.62	p=0.1088
			basal vs. 80 min	mixed linear models	t(72)=1.20	p=0.2341
			basal vs. 100 min	mixed linear models	t(72)=0.98	p=0.3297
			basal vs. 120 min	mixed linear models	t(72)=0.82	p=0.4151
			basal vs. 140 min	mixed linear models	t(72)=0.87	p=0.3896
		A: DA levels in the NAc with raclopride 0.1 mg/kg i.p. in the cast group.
			basal vs. 20 min	mixed linear models	t(63)=0.97	p=0.3334
			basal vs. 40 min	mixed linear models	t(63)=1.64	p=0.1066
			basal vs. 60 min	mixed linear models	t(63)=4.68	p<0.0001
			basal vs. 80 min	mixed linear models	t(63)=4.28	p<0.0001
			basal vs. 100 min	mixed linear models	t(63)=3.70	p=0.0005
			basal vs. 120 min	mixed linear models	t(63)=1.89	p=0.0633
			basal vs. 140 min	mixed linear models	t(63)=2.06	p=0.0435
		A: DA levels in the NAc with raclopride 0.1 mg/kg and saline 0.3 ml i.p. in the cast group.
			Two-way ANOVA for raclopride 0.1 mg/kg and saline 0.3 ml i.p.
			group effect	Two-way ANOVA	F(1, 150)=21.19	p<0.0001
			time effect	Two-way ANOVA	F(9, 150)=4.027	p=0.0001
			group-time interaction	Two-way ANOVA	F(9, 150)=2.580	p=0.0086
			Comparison between raclopride 0.1 mg/kg i.p. and saline 0.3 ml i.p.
			20 min	Sidak's multiple comparisons test	t(150)=0.6821	p=0.9989
			40 min	Sidak's multiple comparisons test	t(150)=1.114	p=0.9553
			60 min	Sidak's multiple comparisons test	t(150)=3.874	p=0.0016
			80 min	Sidak's multiple comparisons test	t(150)=3.629	p=0.0039
			100 min	Sidak's multiple comparisons test	t(150)=3.125	p=0.0211
			120 min	Sidak's multiple comparisons test	t(150)=1.358	p=0.8565
			140 min	Sidak's multiple comparisons test	t(150)=1.513	p=0.7584
		B: Von Frey test was evaluated the paw withdrawal threshold with raclopride 0.1 mg/kg and saline 0.3 ml i.p. in the cast group.
			Raclopride 0.1 mg/kg i.p. vs. saline 0.3 ml i.p.	Welch's t-test	t(8.000)=13.84	p<0.0001
